# Supplementary material for: A genetically determined molecular switch modulates the anti-inflammatory potential of human IgA
Source: Front Immunol. 2025 Aug 27;16:1641351. doi: 10.3389/fimmu.2025.1641351 (PMC12420274; doi:10.3389/fimmu.2025.1641351)
Supplement: Supplementary file 6 [file Table1.xlsx]

## Sheet: Summary And Sources
Cohort	Count ASM	Reference	Data Availability
CPC	56	(Gao 2023 Nature) "A pangenome reference of 36 Chinese populations."	https://ngdc.cncb.ac.cn/bioproject/browse/PRJCA011422
AVA	2	(Li 2013 Sci Transl Med) "Allelic-dependent expression of an activating Fc receptor on B cells enhances humoral immune responses"	Available Upon Request
CSER-SouthSeq	20	(Bowling 2022 Genet Med) "Genome sequencing as a first-line diagnostic test for hospitalized infants"	https://www.ncbi.nlm.nih.gov/projects/gap/cgi-bin/study.cgi?study_id=phs002307.v1.p1
PROFILE	36	(Santiago-Casas, 2012 Arthritis Care & Res). "Association of discoid lupus erythematosus with clinical manifestations and damage accrual in a multiethnic lupus cohort". https://acrjournals.onlinelibrary.wiley.com/doi/abs/10.1002/acr.21581	Available Upon Request
APR	27	(Nassir 2024 BioRxiv) "A draft Arab pangenome reference"	https://www.ncbi.nlm.nih.gov/bioproject/PRJNA1108179
SRA	60	See "Samples" tab for accessions	https://www.ncbi.nlm.nih.gov/sra
TOTAL	201

## Sheet: Samples
Cohort	Sample	Count
APR		27
	APR002
	APR009
	APR00F
	APR00M
	APR00S
	APR011
	APR012
	APR013
	APR014
	APR015
	APR018
	APR019
	APR021
	APR022
	APR023
	APR024
	APR025
	APR026
	APR027
	APR029
	APR030
	APR031
	APR036
	APR038
	APR039
	APR040
	APR041
AVA		2
CPC		56
	sample1
	sample10
	sample11
	sample12
	sample13
	sample14
	sample15
	sample16
	sample17
	sample18
	sample19
	sample20
	sample21
	sample22
	sample23
	sample24
	sample25
	sample26
	sample27
	sample28
	sample29
	sample3
	sample30
	sample31
	sample32
	sample33
	sample34
	sample35
	sample36
	sample37
	sample38
	sample39
	sample4
	sample40
	sample41
	sample42
	sample43
	sample44
	sample45
	sample46
	sample47
	sample48
	sample49
	sample5
	sample50
	sample51
	sample52
	sample53
	sample54
	sample55
	sample56
	sample57
	sample6
	sample7
	sample8
	sample9
CSER		20
PROFILE		36
SRA		60
	GM19030
	HG003
	HG004
	HG00438
	HG00514
	HG006
	HG00621
	HG00673
	HG007
	HG00731
	HG00735
	HG00741
	HG00766
	HG01071
	HG01109
	HG01123
	HG01175
	HG01243
	HG01358
	HG01361
	HG01442
	HG01891
	HG01928
	HG01952
	HG01978
	HG02055
	HG02080
	HG02109
	HG02145
	HG02148
	HG02257
	HG02486
	HG02559
	HG02572
	HG02622
	HG02630
	HG02666
	HG02717
	HG02723
	HG02818
	HG02886
	HG02970
	HG03065
	HG03098
	HG03453
	HG03471
	HG03486
	HG03492
	HG03516
	HG03540
	HG03579
	HG03736
	KOREFS1
	mHomSap3
	NA18906
	NA19030
	NA19240
	NA20129
	NA20300
	NA21309
Grand Total		201
